# Supplementary material for: Microperimetric Biofeedback Training After Successful Inverted Flap Technique for Large Macular Hole
Source: J Clin Med. 2020 Feb 18;9(2):556. doi: 10.3390/jcm9020556 (PMC7074367; doi:10.3390/jcm9020556)
Supplement: Supplementary file 1 [file jcm-09-00556-s001.zip]

Archive with 1 entries (1 files):
- MP1 BIOFEEDBACK TRAINING.mp4
